# Supplementary material for: Alteration of the Exhaled Volatile Organic Compound Pattern in Colorectal Cancer Patients after Intentional Curative Surgery—A Prospective Pilot Study
Source: Cancers (Basel). 2023 Sep 29;15(19):4785. doi: 10.3390/cancers15194785 (PMC10571749; doi:10.3390/cancers15194785)
Supplement: Supplementary file 1 [file cancers-15-04785-s001.zip]

Archive with 1 entries (1 files):
- cancers-2609738-SI.pdf
